# Supplementary material for: The Tissue Architecture of Oral Squamous Cell Carcinoma Visualized by Staining Patterns of Wheat Germ Agglutinin and Structural Proteins Using Confocal Microscopy
Source: Cells. 2021 Sep 18;10(9):2466. doi: 10.3390/cells10092466 (PMC8465371; doi:10.3390/cells10092466)
Supplement: Supplementary file 1 [file cells-10-02466-s001.zip]

Archive with 1 entries (1 files):
- cells-1340904-supplementary.pdf
